# Supplementary material for: How Cysteine Protease Gene PtCP5 Affects Seed Germination by Mobilizing Storage Proteins in Populus trichocarpa
Source: Int J Mol Sci. 2021 Nov 23;22(23):12637. doi: 10.3390/ijms222312637 (PMC8657902; doi:10.3390/ijms222312637)
Supplement: Supplementary file 1 [file ijms-22-12637-s001.zip]

Archive with 1 entries (1 files):
- ijms-1439667-supplementary.pdf
